# Supplementary material for: Utility of PROM Questionnaires: Correlation of Question Burden and Response Rate Among Surgically Treated Patients with Musculoskeletal Diseases
Source: J Clin Med. 2025 Sep 24;14(19):6728. doi: 10.3390/jcm14196728 (PMC12525256; doi:10.3390/jcm14196728)
Supplement: Supplementary file 1 [file jcm-14-06728-s001.zip]

Archive with 3 entries (2 files):
- jcm-3859892-supplementary/
- jcm-3859892-supplementary/Supplementary S1--additional_statistical results_PROM.pdf
- jcm-3859892-supplementary/Supplementary S2--additional_statistical results_PROM.pdf
